# Supplementary material for: Health economic benefits through the use of diagnostic support systems and expert knowledge
Source: BMC Health Serv Res. 2021 Sep 9;21:947. doi: 10.1186/s12913-021-06926-y (PMC8431907; doi:10.1186/s12913-021-06926-y)
Supplement: Supplementary file 1 — Additional file 1 [file 12913_2021_6926_MOESM1_ESM.xlsx]

## Sheet: Blatt 1
Case number	Diagnosis	Gender	Age at onset (yrs)	Age at diagnosis (yrs)	Multiple diagnoses assigned	Doctor visits	Days of inpatient treatment
1	IgG4- related disease	male	41	57		30	22
2	Chronic sarcoidosis	female	63	64		0	22
3	Henoch Schonlein purpura (HSP)	female	60	60		1	23
4	Small fiber neuropathy	female	23	33	x	42	7
5	Granulomatosis with polyangiitis (GPA)	male	26	26		0	10
6	Granulomatosis with polyangiitis (GPA)	male	22	22		0	16
7	Granulomatosis with polyangiitis (GPA)	male	52	55		5	35
8	Takayasu’s arteritis	female	35	35		9	0
9	Giant cell arteritis	female	71	71		4	8
10	Granulomatosis with polyangiitis (GPA)	female	28	29		1	30
11	Granulomatosis with polyangiitis (GPA)	female	38	38		1	14
12	Granulomatosis with polyangiitis (GPA)	female	54	61		6	12
13	Granulomatosis with polyangiitis (GPA)	male	57	57		1	33
14	Granulomatosis with polyangiitis (GPA)	female	18	19		1	1
15	Granulomatosis with polyangiitis (GPA)	female	27	27		3	5
16	Cryoglobulinemic glomerulonephritis in malignant disease	female	46	46		1	14
17	Cryoglobulinemia	male	58	58		1	38
18	Myositis associated lung disease with antisynthetase syndrome	female	50	53		28	20
19	Behcet’s disease	male	41	49		11	77
20	Overlap Syndrom Primary biliary cholangitis and necrotizing myositis with cardiac involvement	male	67	68	x	18	19
21	Henoch-Schonlein purpura (HSP)	female	28	32		7	0
22	Systemic lupus erythematosus (SLE)	female	22	22		3	8
23	Sjogren’s syndrome	female	39	39	x	1	0
24	Granulomatosis with polyangiitis (GPA)	male	36	37		1	28
25	Henoch-Schonlein purpura (HSP)	male	34	34		6	0
26	Sarcoidosis	female	46	49		11	21
27	Chronic polyarthritis and Familial Mediterranean fever (FMF)	male	36	36	x	6	2
28	Whipple disease	male	41	60		35	29
29	Takayasu’s arteritis	male	29	29		4	43
30	Polymyositis/scleroderma overlap	female	54	58		45	21
31	Takayasu’s arteritis	female	29	29		2	16
32	Thromboangiitis obliterans, panarteritis nodosa	male	46	46	x	1	18
33	TNF receptor associated periodic syndrome (TRAPS)	male	12	41		3	13
34	Familial Mediterranean fever (FMF) + Behcet’s disease	female	34	37	x	22	15
35	Felty syndrome	female	17	28		63	15
36	Spondyloarthritis	female	28	33		28	17
37	Spondyloarthritis	female	53	55		27	9
38	Thrombotic thrombocytopenic purpura (TTP)	male	48	49		0	7
39	Cryoglobulinemia	female	65	67		5	21
40	IgG4-related disease	male	37	48		1	78
41	IgG4-related disease	male	71	71	x	2
42	Familial Mediterranean fever (FMF)	female	24	26		2	34
43	systemic sclerosis, renal crisis	male	55	56		3	8
44	Antisynthetase syndrome	female	37	44		1	21
45	Antiphospholipid syndrome	male	46	47		7	9
46	Sarcoidosis	female	27	29		14	3
47	IgG4-related disease	female	59	59		0	25
48	Hypophosphatasia	female	45	63		36	12
49	Cryopyrin-associated periodic syndrome (CAPS)	female	27	45		19	55
50	Gout in the spine and toe	male	28	28		3	0
51	Cryopyrin-associated periodic syndrome (CAPS)	female	43	45		45	0
52	Panarteritis nodosa	female	27	37		4	3
53	Spondyloarthritis	female	37	54		18	0
54	Fabry disease	male	16	22		4	24
55	Fabry disease	male	20	21		15	0
56	Antisynthetase syndrome	female	47	54		10	11
57	CREST syndrome	male	49	51		4	6
58	Spondyloarthritis	male	50	59		23	85
59	Relapsing Polychondritis	female	49	50		5	0
60	Behcet’s disease	male	20	36		48	58
61	Chronic hepatitis C	female	48	49		4	1
62	Eosinophilic granulomatosis with polyangiitis (EGPA)	male	53	59		16	14
63	Sjogren’s syndrome	female	51	52		5	34
64	Sjogren’s syndrome	female	68	79		20	56
65	Stickler syndrome	female	30	39		27	14
66	Spondyloarthritis	female	23	24		6	0
67	Focal segmental glomerulosclerosis (FSGS)	female	20	21		5	3
68	Tubulointerstitial nephritis and uveitis syndrome (TINU)	female	15	17		29	43
69	Antisynthetase syndrome	female	23	38		20	19
70	SAPHO syndrome	male	48	49		11	6
71	Polymyositiis	male	52	53		2	40
72	Chronic polyarthritis+ Sjogren’s syndrome	female	30	34	x	9	0
73	Spondylarthritis	male	40	41		9	6
74	Cryoglobulinemia	female	81	81		7	0
75	Mixed amyloidosis	female	48	54		21	0
76	Renal cell carcinoma, Systemic lupus erythematosus (SLE), Antiphospholipid syndrome (APS)	female	37	39	x	12	18
77	SAPHO syndrome	female	23	26		10	0
78	SAPHO syndrome	female	26	37		45	30
						955
